# Supplementary material for: Predicting the aggravation of coronavirus disease-19 pneumonia using chest computed tomography scans
Source: PLoS One. 2022 Nov 3;17(11):e0276738. doi: 10.1371/journal.pone.0276738 (PMC9632883; doi:10.1371/journal.pone.0276738)
Supplement: S1 Data — (CSV) [file pone.0276738.s002.csv]

day		age	ggoU	consolidationU	ggoM	consolidationM	ggoL	consolidationL	allU	allM	allL	allggo	allconsolidation	all
5	NSPG	19	0.00	0.00	0.00	0.00	0.00	0.00	0.00	0.00	0.00	0.00	0.00	0.00
9	NSPG	19	0.00	0.00	0.00	0.00	0.00	0.00	0.00	0.00	0.00	0.00	0.00	0.00
2	NSPG	20	0.00	0.00	0.00	0.00	0.00	0.00	0.00	0.00	0.00	0.00	0.00	0.00
1	NSPG	26	0.00	0.00	0.00	0.00	0.00	0.00	0.00	0.00	0.00	0.00	0.00	0.00
10	NSPG	29	3.00	0.00	4.00	21.00	15.00	25.00	2.50	25.00	40.00	7.00	17.00	24.00
3	SPG	30	0.00	0.00	0.00	0.00	0.00	0.00	0.00	0.00	0.00	0.00	0.00	0.00
	NSPG	32	0.00	0.00	0.00	0.00	0.00	0.00	0.00	0.00	0.00	0.00	0.00	0.00
3	NSPG	33	0.00	0.00	0.00	0.00	0.00	0.00	0.00	0.00	0.00	0.00	0.00	0.00
7	NSPG	35	5.00	0.00	19.00	13.00	35.00	40.00	5.00	31.25	75.00	21.00	18.00	39.00
7	SPG	37	0.00	0.00	0.00	0.00	5.00	0.00	0.00	0.00	5.00	2.00	0.00	2.00
7	SPG	37	0.00	75.00	10.00	45.00	5.00	25.00	75.00	55.00	30.00	6.00	46.00	52.00
3	NSPG	37	0.00	0.00	4.00	0.00	3.00	0.00	0.00	3.75	2.50	2.00	0.00	2.00
9	SPG	38	7.50	2.50	8.75	15.00	10.00	25.00	10.00	23.75	35.00	9.00	15.00	24.00
4	NSPG	38	0.00	0.00	1.00	0.00	0.00	3.00	0.00	1.25	2.50	1.00	1.00	2.00
5	NSPG	39	5.00	0.00	5.00	0.00	5.00	0.00	5.00	5.00	5.00	5.00	0.00	5.00
9	SPG	41	0.00	30.00	8.75	42.50	12.50	42.50	30.00	51.25	55.00	8.00	39.00	47.00
3	NSPG	43	0.00	0.00	3.00	1.00	3.00	0.00	0.00	3.75	2.50	2.00	1.00	3.00
2	NSPG	48	0.00	3.00	0.00	3.00	0.00	5.00	2.50	2.50	5.00	0.00	3.00	3.00
4	SPG	49	7.50	7.50	7.50	20.00	25.00	0.00	15.00	27.50	25.00	13.00	10.00	23.00
3	NSPG	49	0.00	0.00	4.00	0.00	3.00	5.00	0.00	3.75	7.50	2.00	2.00	4.00
3	NSPG	49	0.00	0.00	4.00	0.00	3.00	5.00	0.00	3.75	7.50	2.00	2.00	4.00
9	SPG	50	45.00	0.00	42.50	10.00	45.00	5.00	45.00	52.50	50.00	44.00	6.00	50.00
10	SPG	50	5.00	22.50	10.00	35.00	10.00	35.00	27.50	45.00	45.00	9.00	32.00	41.00
15	SPG	50	40.00	0.00	20.00	3.75	15.00	7.50	40.00	23.75	22.50	23.00	4.00	27.00
5	SPG	51	15.00	0.00	36.25	21.25	15.00	17.50	15.00	57.50	32.50	24.00	15.00	39.00
4	NSPG	51	3.00	0.00	3.00	5.00	8.00	0.00	2.50	7.50	7.50	4.00	2.00	6.00
11	NSPG	51	65.00	0.00	41.00	8.00	50.00	15.00	65.00	48.75	65.00	50.00	8.00	58.00
5	SPG	52	17.50	0.00	25.00	40.00	0.00	20.00	17.50	65.00	20.00	15.00	23.00	38.00
9	SPG	52	12.50	10.00	5.00	15.00	7.50	12.50	22.50	20.00	20.00	8.00	13.00	21.00
2	NSPG	52	55.00	0.00	68.00	0.00	75.00	0.00	55.00	67.50	75.00	67.00	0.00	67.00
4	NSPG	52	15.00	0.00	18.00	0.00	5.00	0.00	15.00	17.50	5.00	13.00	0.00	13.00
3	SPG	53	35.00	0.00	42.50	8.75	50.00	15.00	35.00	51.25	65.00	43.00	9.00	52.00
6	SPG	53	7.50	2.50	11.25	16.25	5.00	40.00	10.00	27.50	45.00	8.00	21.00	29.00
11	SPG	53	20.00	50.00	12.50	60.00	5.00	57.50	70.00	72.50	62.50	12.00	57.00	69.00
7	NSPG	53	3.00	0.00	6.00	0.00	18.00	0.00	2.50	6.25	17.50	9.00	0.00	9.00
8	NSPG	53	20.00	10.00	30.00	5.00	5.00	0.00	30.00	35.00	5.00	19.00	5.00	24.00
25	SPG	54	5.00	0.00	18.75	23.75	35.00	37.50	5.00	42.50	72.50	21.00	22.00	43.00
5	SPG	54	7.50	0.00	7.50	2.50	5.00	0.00	7.50	10.00	5.00	7.00	1.00	8.00
9	SPG	54	100.00	0.00	86.25	0.00	80.00	0.00	100.00	86.25	80.00	88.00	0.00	88.00
1	SPG	55	5.00	15.00	17.50	16.25	20.00	10.00	20.00	33.75	30.00	15.00	14.00	29.00
5	SPG	55	35.00	10.00	32.50	15.00	15.00	12.50	45.00	47.50	27.50	27.00	13.00	40.00
6	SPG	55	27.50	0.00	26.25	10.00	0.00	32.50	27.50	36.25	32.50	18.00	15.00	33.00
10	SPG	55	25.00	0.00	35.00	2.50	30.00	20.00	25.00	37.50	50.00	31.00	8.00	39.00
4	NSPG	55	13.00	5.00	23.00	19.00	65.00	18.00	17.50	41.25	82.50	34.00	15.00	49.00
12	SPG	56	30.00	0.00	37.50	10.00	15.00	22.50	30.00	47.50	37.50	28.00	12.00	40.00
2	NSPG	56	13.00	5.00	18.00	15.00	0.00	18.00	17.50	32.50	17.50	10.00	13.00	23.00
9	NSPG	56	13.00	0.00	14.00	0.00	20.00	0.00	12.50	13.75	20.00	16.00	0.00	16.00
6	SPG	57	30.00	0.00	58.75	15.00	45.00	40.00	30.00	73.75	85.00	47.00	19.00	66.00
11	SPG	57	0.00	75.00	5.00	55.00	15.00	35.00	75.00	60.00	50.00	7.00	53.00	60.00
4	SPG	58	30.00	0.00	25.00	10.00	17.50	12.50	30.00	35.00	30.00	24.00	8.00	32.00
9	SPG	58	35.00	2.50	26.25	12.50	20.00	5.00	37.50	38.75	25.00	26.00	7.00	33.00
3	NSPG	58	5.00	5.00	28.00	23.00	5.00	30.00	10.00	50.00	35.00	14.00	21.00	35.00
5	NSPG	58	3.00	0.00	3.00	0.00	5.00	0.00	2.50	2.50	5.00	3.00	0.00	3.00
10	NSPG	58	8.00	0.00	20.00	0.00	35.00	0.00	7.50	20.00	35.00	22.00	0.00	22.00
11	NSPG	58	3.00	10.00	11.00	20.00	10.00	30.00	12.50	31.25	40.00	9.00	21.00	30.00
9	SPG	59	5.00	0.00	33.75	0.00	80.00	0.00	5.00	33.75	80.00	42.00	0.00	42.00
3	SPG	59	32.50	0.00	32.50	8.75	17.50	10.00	32.50	41.25	27.50	28.00	7.00	35.00
6	SPG	59	5.00	0.00	3.75	8.75	5.00	2.50	5.00	12.50	7.50	4.00	4.00	8.00
11	SPG	59	65.00	0.00	60.00	5.00	50.00	15.00	65.00	65.00	65.00	58.00	7.00	65.00
2	NSPG	59	40.00	0.00	28.00	23.00	15.00	40.00	40.00	50.00	55.00	27.00	23.00	50.00
3	NSPG	59	3.00	0.00	1.00	0.00	0.00	0.00	2.50	1.25	0.00	1.00	0.00	1.00
4	NSPG	59	0.00	0.00	1.00	8.00	0.00	15.00	0.00	8.75	15.00	1.00	8.00	9.00
6	NSPG	59	18.00	0.00	21.00	0.00	20.00	0.00	17.50	21.25	20.00	20.00	0.00	20.00
9	NSPG	59	0.00	0.00	4.00	0.00	10.00	0.00	0.00	3.75	10.00	5.00	0.00	5.00
5	SPG	60	0.00	0.00	0.00	0.00	5.00	0.00	0.00	0.00	5.00	2.00	0.00	2.00
1	NSPG	60	5.00	0.00	0.00	0.00	0.00	0.00	5.00	0.00	0.00	1.00	0.00	1.00
8	NSPG	60	25.00	0.00	10.00	15.00	35.00	5.00	25.00	25.00	40.00	22.00	8.00	30.00
10	SPG	61	20.00	0.00	22.50	0.00	22.50	0.00	20.00	22.50	22.50	22.00	0.00	22.00
1	NSPG	61	5.00	0.00	20.00	0.00	30.00	0.00	5.00	20.00	30.00	19.00	0.00	19.00
4	SPG	62	17.50	0.00	47.50	0.00	52.50	0.00	17.50	47.50	52.50	41.00	0.00	41.00
	SPG	62	47.50	5.00	41.25	12.50	12.50	17.50	52.50	53.75	30.00	33.00	12.00	45.00
1	NSPG	62	0.00	0.00	0.00	0.00	0.00	0.00	0.00	0.00	0.00	0.00	0.00	0.00
6	SPG	63	17.50	0.00	22.50	3.75	17.50	0.00	17.50	26.25	17.50	20.00	2.00	22.00
9	SPG	63	7.50	2.50	32.50	12.50	37.50	17.50	10.00	45.00	55.00	28.00	12.00	40.00
4	NSPG	63	3.00	5.00	4.00	5.00	5.00	0.00	7.50	8.75	5.00	4.00	3.00	7.00
7	NSPG	63	3.00	0.00	30.00	0.00	35.00	5.00	2.50	30.00	40.00	25.00	2.00	27.00
7	SPG	64	7.50	12.50	21.25	20.00	35.00	20.00	20.00	41.25	55.00	22.00	18.00	40.00
7	SPG	64	30.00	0.00	32.50	10.00	37.50	10.00	30.00	42.50	47.50	34.00	7.00	41.00
13	SPG	64	75.00	0.00	50.00	16.25	37.50	17.50	75.00	66.25	55.00	52.00	13.00	65.00
7	NSPG	64	25.00	0.00	23.00	0.00	8.00	3.00	25.00	22.50	10.00	18.00	1.00	19.00
8	NSPG	64	45.00	0.00	31.00	11.00	15.00	0.00	45.00	42.50	15.00	29.00	5.00	34.00
4	SPG	65	15.00	60.00	5.00	60.00	7.50	65.00	75.00	65.00	72.50	8.00	62.00	70.00
4	NSPG	65	0.00	0.00	1.00	0.00	10.00	0.00	0.00	1.25	10.00	4.00	0.00	4.00
6	NSPG	66	8.00	0.00	13.00	9.00	10.00	15.00	7.50	21.25	25.00	10.00	9.00	19.00
	SPG	67	17.50	0.00	30.00	0.00	10.00	0.00	17.50	30.00	10.00	20.00	0.00	20.00
2	SPG	67	15.00	0.00	10.00	13.75	20.00	0.00	15.00	23.75	20.00	15.00	6.00	21.00
10	SPG	67	55.00	5.00	46.25	6.25	32.50	10.00	60.00	52.50	42.50	44.00	7.00	51.00
2	NSPG	67	0.00	0.00	0.00	0.00	0.00	0.00	0.00	0.00	0.00	0.00	0.00	0.00
4	NSPG	67	15.00	15.00	28.00	25.00	40.00	30.00	30.00	52.50	70.00	28.00	24.00	52.00
1	SPG	68	15.00	0.00	8.75	16.25	2.50	25.00	15.00	25.00	27.50	8.00	15.00	23.00
11	SPG	68	25.00	5.00	41.25	7.50	27.50	20.00	30.00	48.75	47.50	33.00	11.00	44.00
12	SPG	68	50.00	0.00	35.00	15.00	40.00	10.00	50.00	50.00	50.00	41.00	9.00	50.00
5	NSPG	68	8.00	0.00	40.00	0.00	78.00	5.00	7.50	40.00	82.50	44.00	2.00	46.00
8	NSPG	68	28.00	3.00	45.00	0.00	60.00	10.00	30.00	45.00	70.00	46.00	4.00	50.00
10	NSPG	68	20.00	0.00	20.00	10.00	25.00	5.00	20.00	30.00	30.00	22.00	6.00	28.00
	NSPG	68	0.00	0.00	0.00	0.00	0.00	0.00	0.00	0.00	0.00	0.00	0.00	0.00
1	NSPG	69	0.00	0.00	0.00	0.00	0.00	15.00	0.00	0.00	15.00	0.00	5.00	5.00
8	NSPG	69	15.00	0.00	29.00	0.00	28.00	0.00	15.00	28.75	27.50	25.00	0.00	25.00
19	NSPG	69	0.00	0.00	0.00	0.00	0.00	0.00	0.00	0.00	0.00	0.00	0.00	0.00
5	NSPG	70	55.00	0.00	63.00	0.00	35.00	0.00	55.00	62.50	35.00	51.00	0.00	51.00
7	NSPG	70	15.00	0.00	20.00	3.00	10.00	8.00	15.00	22.50	17.50	15.00	4.00	19.00
11	NSPG	70	5.00	0.00	25.00	4.00	10.00	20.00	5.00	28.75	30.00	15.00	8.00	23.00
10	SPG	71	50.00	0.00	70.00	0.00	70.00	5.00	50.00	70.00	75.00	65.00	2.00	67.00
0	NSPG	71	0.00	0.00	0.00	0.00	0.00	0.00	0.00	0.00	0.00	0.00	0.00	0.00
3	NSPG	71	45.00	0.00	40.00	0.00	35.00	0.00	45.00	40.00	35.00	40.00	0.00	40.00
3	NSPG	71	0.00	0.00	0.00	0.00	0.00	0.00	0.00	0.00	0.00	0.00	0.00	0.00
4	NSPG	71	10.00	0.00	8.00	3.00	15.00	5.00	10.00	10.00	20.00	11.00	3.00	14.00
7	NSPG	71	0.00	0.00	4.00	0.00	0.00	0.00	0.00	3.75	0.00	2.00	0.00	2.00
8	NSPG	71	5.00	0.00	1.00	4.00	5.00	10.00	5.00	5.00	15.00	3.00	5.00	8.00
7	SPG	72	10.00	0.00	36.25	6.25	60.00	15.00	10.00	42.50	75.00	37.00	8.00	45.00
7	SPG	72	30.00	0.00	7.50	12.50	22.50	0.00	30.00	20.00	22.50	18.00	5.00	23.00
3	NSPG	72	0.00	0.00	4.00	0.00	10.00	0.00	0.00	3.75	10.00	5.00	0.00	5.00
10	NSPG	72	0.00	3.00	4.00	21.00	15.00	33.00	2.50	25.00	47.50	7.00	20.00	27.00
12	NSPG	72	35.00	0.00	28.00	11.00	20.00	23.00	35.00	38.75	42.50	27.00	12.00	39.00
15	NSPG	72	8.00	0.00	18.00	11.00	40.00	0.00	7.50	28.75	40.00	22.00	5.00	27.00
8	SPG	73	10.00	0.00	63.75	0.00	55.00	0.00	10.00	63.75	55.00	47.00	0.00	47.00
10	SPG	73	2.50	7.50	8.75	32.50	0.00	25.00	10.00	41.25	25.00	4.00	24.00	28.00
1	NSPG	73	0.00	0.00	13.00	0.00	3.00	20.00	0.00	12.50	22.50	6.00	7.00	13.00
5	NSPG	73	5.00	0.00	8.00	4.00	8.00	13.00	5.00	11.25	20.00	7.00	6.00	13.00
6	NSPG	73	15.00	0.00	35.00	10.00	40.00	20.00	15.00	45.00	60.00	32.00	11.00	43.00
6	NSPG	73	3.00	0.00	6.00	0.00	10.00	0.00	2.50	6.25	10.00	7.00	0.00	7.00
3	SPG	74	25.00	2.50	27.50	10.00	17.50	15.00	27.50	37.50	32.50	24.00	10.00	34.00
7	SPG	74	12.50	0.00	35.00	3.75	50.00	5.00	12.50	38.75	55.00	34.00	3.00	37.00
13	SPG	74	22.50	0.00	13.75	11.25	0.00	17.50	22.50	25.00	17.50	11.00	10.00	21.00
1	NSPG	74	0.00	0.00	13.00	4.00	10.00	3.00	0.00	16.25	12.50	8.00	2.00	10.00
4	NSPG	74	55.00	0.00	46.00	9.00	65.00	0.00	55.00	55.00	65.00	55.00	4.00	59.00
7	NSPG	74	10.00	0.00	9.00	21.00	10.00	35.00	10.00	30.00	45.00	9.00	20.00	29.00
8	NSPG	74	5.00	0.00	6.00	8.00	5.00	15.00	5.00	13.75	20.00	6.00	8.00	14.00
9	NSPG	74	20.00	0.00	9.00	0.00	13.00	0.00	20.00	8.75	12.50	13.00	0.00	13.00
12	NSPG	74	0.00	0.00	4.00	0.00	15.00	10.00	0.00	3.75	25.00	7.00	3.00	10.00
17	NSPG	74	20.00	5.00	11.00	18.00	15.00	40.00	25.00	28.75	55.00	15.00	22.00	37.00
2	SPG	75	0.00	2.50	0.00	0.00	12.50	0.00	2.50	0.00	12.50	4.00	1.00	5.00
0	NSPG	75	3.00	5.00	3.00	10.00	0.00	10.00	7.50	12.50	10.00	2.00	9.00	11.00
1	NSPG	75	0.00	0.00	0.00	0.00	0.00	0.00	0.00	0.00	0.00	0.00	0.00	0.00
2	NSPG	75	20.00	0.00	14.00	5.00	20.00	20.00	20.00	18.75	40.00	17.00	9.00	26.00
5	NSPG	76	3.00	3.00	11.00	4.00	10.00	20.00	5.00	15.00	30.00	9.00	9.00	18.00
7	NSPG	76	20.00	0.00	20.00	8.00	10.00	8.00	20.00	27.50	17.50	17.00	6.00	23.00
8	NSPG	76	3.00	0.00	6.00	15.00	15.00	10.00	2.50	21.25	25.00	8.00	9.00	17.00
9	NSPG	76	0.00	0.00	5.00	0.00	18.00	0.00	0.00	5.00	17.50	8.00	0.00	8.00
0	SPG	77	12.50	0.00	25.00	0.00	25.00	0.00	12.50	25.00	25.00	22.00	0.00	22.00
3	SPG	77	0.00	7.50	2.50	2.50	5.00	0.00	7.50	5.00	5.00	3.00	3.00	6.00
9	SPG	77	40.00	40.00	33.75	26.25	12.50	15.00	80.00	60.00	27.50	28.00	26.00	54.00
1	NSPG	77	0.00	0.00	3.00	0.00	0.00	0.00	0.00	2.50	0.00	1.00	0.00	1.00
3	NSPG	77	15.00	0.00	5.00	10.00	8.00	0.00	15.00	15.00	7.50	8.00	4.00	12.00
3	NSPG	77	0.00	0.00	0.00	0.00	0.00	0.00	0.00	0.00	0.00	0.00	0.00	0.00
4	NSPG	77	20.00	0.00	45.00	4.00	60.00	5.00	20.00	48.75	65.00	44.00	3.00	47.00
7	NSPG	77	20.00	40.00	28.00	20.00	30.00	15.00	60.00	47.50	45.00	26.00	23.00	49.00
11	NSPG	77	0.00	0.00	9.00	4.00	10.00	0.00	0.00	12.50	10.00	7.00	2.00	9.00
12	NSPG	77	20.00	0.00	45.00	4.00	60.00	5.00	20.00	48.75	65.00	44.00	3.00	47.00
5	SPG	78	12.50	0.00	25.00	7.50	17.50	25.00	12.50	32.50	42.50	19.00	11.00	30.00
7	SPG	78	0.00	5.00	15.00	8.75	50.00	0.00	5.00	23.75	50.00	23.00	5.00	28.00
2	SPG	78	0.00	5.00	5.00	7.50	7.50	0.00	5.00	12.50	7.50	5.00	4.00	9.00
8	SPG	78	70.00	0.00	65.00	0.00	40.00	30.00	70.00	65.00	70.00	58.00	10.00	68.00
10	SPG	78	60.00	25.00	47.50	17.50	40.00	20.00	85.00	65.00	60.00	48.00	20.00	68.00
	SPG	78	20.00	15.00	17.50	12.50	15.00	20.00	35.00	30.00	35.00	17.00	16.00	33.00
1	NSPG	78	45.00	0.00	55.00	0.00	55.00	0.00	45.00	55.00	55.00	52.00	0.00	52.00
7	NSPG	78	5.00	8.00	20.00	18.00	0.00	20.00	12.50	37.50	20.00	9.00	16.00	25.00
10	NSPG	78	13.00	0.00	13.00	5.00	8.00	20.00	12.50	17.50	27.50	11.00	9.00	20.00
19	NSPG	78	10.00	0.00	18.00	8.00	10.00	15.00	10.00	25.00	25.00	13.00	8.00	21.00
19	NSPG	78	10.00	0.00	18.00	8.00	10.00	15.00	10.00	25.00	25.00	13.00	8.00	21.00
5	SPG	79	40.00	40.00	25.00	45.00	5.00	70.00	80.00	70.00	75.00	22.00	52.00	74.00
6	SPG	79	45.00	2.50	41.25	8.75	77.50	5.00	47.50	50.00	82.50	54.00	6.00	60.00
2	NSPG	79	13.00	13.00	11.00	8.00	13.00	5.00	25.00	18.75	17.50	12.00	8.00	20.00
4	NSPG	79	18.00	0.00	9.00	0.00	8.00	0.00	17.50	8.75	7.50	11.00	0.00	11.00
4	SPG	80	70.00	0.00	37.50	10.00	37.50	12.50	70.00	47.50	50.00	46.00	8.00	54.00
0	NSPG	80	0.00	0.00	0.00	0.00	0.00	0.00	0.00	0.00	0.00	0.00	0.00	0.00
4	NSPG	80	15.00	0.00	25.00	10.00	35.00	10.00	15.00	35.00	45.00	26.00	7.00	33.00
7	NSPG	80	60.00	15.00	45.00	13.00	95.00	0.00	75.00	57.50	95.00	66.00	9.00	75.00
4	SPG	81	0.00	0.00	15.00	0.00	25.00	0.00	0.00	15.00	25.00	14.00	0.00	14.00
	SPG	81	35.00	0.00	17.50	2.50	27.50	5.00	35.00	20.00	32.50	25.00	3.00	28.00
4	SPG	82	2.50	5.00	5.00	17.50	0.00	22.50	7.50	22.50	22.50	3.00	16.00	19.00
4	SPG	82	42.50	5.00	50.00	12.50	32.50	7.50	47.50	62.50	40.00	42.00	9.00	51.00
9	SPG	82	40.00	7.50	57.50	12.50	45.00	7.50	47.50	70.00	52.50	49.00	10.00	59.00
1	NSPG	82	10.00	0.00	4.00	4.00	0.00	0.00	10.00	7.50	0.00	4.00	2.00	6.00
3	NSPG	82	5.00	0.00	3.00	0.00	0.00	0.00	5.00	2.50	0.00	2.00	0.00	2.00
7	SPG	83	35.00	25.00	25.00	25.00	30.00	20.00	60.00	50.00	50.00	29.00	23.00	52.00
7	SPG	83	75.00	0.00	50.00	27.50	45.00	40.00	75.00	77.50	85.00	55.00	25.00	80.00
2	NSPG	83	5.00	3.00	9.00	6.00	10.00	5.00	7.50	15.00	15.00	8.00	5.00	13.00
5	NSPG	83	5.00	15.00	13.00	15.00	0.00	25.00	20.00	27.50	25.00	6.00	18.00	24.00
4	SPG	84	2.50	0.00	20.00	10.00	25.00	20.00	2.50	30.00	45.00	17.00	11.00	28.00
9	SPG	84	70.00	0.00	52.50	2.50	70.00	0.00	70.00	55.00	70.00	63.00	1.00	64.00
0	NSPG	84	0.00	0.00	0.00	0.00	0.00	0.00	0.00	0.00	0.00	0.00	0.00	0.00
3	NSPG	84	8.00	0.00	10.00	0.00	10.00	13.00	7.50	10.00	22.50	9.00	4.00	13.00
7	NSPG	84	18.00	0.00	16.00	0.00	8.00	0.00	17.50	16.25	7.50	14.00	0.00	14.00
10	NSPG	84	0.00	5.00	30.00	0.00	20.00	0.00	5.00	30.00	20.00	19.00	1.00	20.00
19	SPG	85	10.00	45.00	10.00	35.00	7.50	25.00	55.00	45.00	32.50	9.00	34.00	43.00
6	NSPG	85	5.00	0.00	10.00	0.00	15.00	0.00	5.00	10.00	15.00	10.00	0.00	10.00
4	SPG	86	30.00	0.00	28.75	11.25	35.00	0.00	30.00	40.00	35.00	31.00	5.00	36.00
5	SPG	86	12.50	0.00	13.75	5.00	12.50	0.00	12.50	18.75	12.50	13.00	2.00	15.00
6	NSPG	86	0.00	0.00	1.00	8.00	20.00	10.00	0.00	8.75	30.00	7.00	6.00	13.00
8	SPG	87	20.00	30.00	17.50	40.00	55.00	10.00	50.00	57.50	65.00	31.00	27.00	58.00
7	NSPG	87	15.00	0.00	15.00	3.00	40.00	0.00	15.00	17.50	40.00	23.00	1.00	24.00
15	SPG	88	10.00	0.00	11.25	0.00	40.00	0.00	10.00	11.25	40.00	21.00	0.00	21.00
7	NSPG	88	70.00	10.00	33.00	18.00	0.00	5.00	80.00	50.00	5.00	31.00	11.00	42.00
12	NSPG	88	3.00	0.00	8.00	4.00	13.00	5.00	2.50	11.25	17.50	8.00	3.00	11.00
8	NSPG	89	3.00	0.00	0.00	5.00	13.00	0.00	2.50	5.00	12.50	5.00	2.00	7.00
4	SPG	90	5.00	22.50	5.00	45.00	5.00	40.00	27.50	50.00	45.00	5.00	38.00	43.00
6	SPG	90	12.50	0.00	30.00	5.00	30.00	10.00	12.50	35.00	40.00	26.00	5.00	31.00
9	NSPG	90	0.00	10.00	31.00	11.00	60.00	10.00	10.00	42.50	70.00	33.00	11.00	44.00
1	NSPG	91	0.00	0.00	1.00	0.00	0.00	0.00	0.00	1.25	0.00	1.00	0.00	1.00
1	NSPG	92	20.00	0.00	28.00	0.00	45.00	0.00	20.00	27.50	45.00	31.00	0.00	31.00
2	NSPG	92	20.00	18.00	25.00	8.00	20.00	10.00	37.50	32.50	30.00	22.00	11.00	33.00
3	NSPG	93	5.00	0.00	5.00	0.00	8.00	8.00	5.00	5.00	15.00	6.00	3.00	9.00
10	NSPG	100	0.00	0.00	5.00	1.00	0.00	0.00	0.00	6.25	0.00	2.00	1.00	3.00
